# Supplementary material for: Mucosal TLR2-activating protein-based vaccination induces potent pulmonary immunity and protection against SARS-CoV-2 in mice
Source: Nat Commun. 2022 Nov 15;13:6972. doi: 10.1038/s41467-022-34297-3 (PMC9665025; doi:10.1038/s41467-022-34297-3)
Supplement: Supplementary file 4 — Source Data [file 41467_2022_34297_MOESM4_ESM.xlsx]

## Sheet: Figure 1
Figure 1b
Serum
	P2C Spike s.c										P2C Spike i.n
IgG	1.26226e+08	1.24957e+08	8.85724e+07	1.109e+07	2.93371e+07	8.16831e+07	2.61702e+07	2.37019e+06	2.52576e+06	8.44941e+07	9.43942e+06	1.89753e+09	1.71089e+10	5.12404e+10	1.37443e+10	3.69062e+06	2.96594e+08	3.16167e+07	6.31013e+06	2.48743e+06
IgG1	1.04487e+07	5.22444e+06	3.85308e+06	4.52316e+07	2.22755e+07	1.56509e+07	2.75865e+08	2.73165e+07	3.29758e+07	1.27515e+08	4.41462e+07	8.49828e+09	2.92376e+10	5402701667	4323274562	2.52031e+06	1.19056e+07	1.49603e+07	2.44753e+07	1.75341e+07
IgG2c	1.60956e+07	2.22072e+08	1.48684e+06	7.80354e+06	3.62039e+07	7.07874e+07	7.34776e+06	6.88316e+06	3.61337e+06	2.25568e+07	469503	9.11647e+07	1.15296e+08	4.86876e+08	1.33987e+08	1.61592e+07	2.36427e+07	2.38273e+06	179128	245030
IgA	100	100	100	100	100	100	100	100	100	100	8457.67	80591.6	73704.4	95828.6	46035.2	121144	31136.8	207326	142992	16001.9
BALF
	P2C Spike s.c						P2C Spike i.n
IgG	19993.4	2884.27	8168.47	121066	1.10049e+06	129933	369936	449376	1.23964e+06	3.17851e+06	2.75795e+06	7.8084e+06
IgG1	90148.8	10905.5	30952.6	129262	302556	14814	1.1485e+06	2.57154e+06	6.56619e+07	193711	203822	90146.5
IgG2c	23739.7	970.145	43524.5	34957.3	178661	23519.9	43005.7	31201.5	400697	6060.38	41202.2	199253
IgA	40	40	40	40	40	40	104344	66059.8	78534.8	143615	38651.6	160077
Figure 1c
Serum
UNV	P2C Spike s.c	P2C Spike i.n
40	7948.67	59737.3
40	5891.83	8419.88
	10125	54687.4
40	1370.8	4651.84
40	10240
40	1161.33	7694.52
BALF
UNV	P2C Spike s.c	P2C Spike i.n
40	40	1665.57
40	147.357	368.544
	76.4299	1601.15
40	42.2692	178.42
40	55.8177	443.846
40	40	310.015
Figure 1d
Serum
UNV	P2C Spike s.c	P2C Spike i.n
40	40	9335.46
40	2629.62	3265.29
40	140.027	5508.62
40	2556.67	5781.8
40	1773.22	9520.62
	40
BALF
UNV	P2C Spike s.c	P2C Spike i.n
40	40	100.101
40	40	303.957
40	40	40
40	40	180.031
40	76.3568	160.697
40	40	141.532

## Sheet: Figure 2
Figure 2a
	Spike s.c										P2C Spike s.c										Spike i.n										P2C Spike i.n
IgG	77609.5	364923	32640.2	66201.5	19173.6	87128.3	528933	496767	71839.7	668547	2.33034e+06	8.52368e+06	1.24357e+06	3.3075e+06	2.60939e+06	1.13411e+10	6.42124e+08	5.96706e+08	1.33666e+08	1.84513e+08	46791.7	121.072	1169.89	3521.73	3511.92	8372.58	24728.8	170782	67497.3	10928	1.04284e+06	8.59659e+06	4.23764e+06	8.54659e+06	4.43599e+06	1.52136e+07	2.62795e+07	2.53226e+07	9.61856e+06	1.62876e+07
IgG1	38360.2	203249	10581.1	26122	95180.2	714473	3.55861e+06	1.47947e+07	311611	7.32594e+06	5.66422e+06	1.48107e+07	4.12365e+06	295004	726833	3.74776e+08	16986128649	3.53395e+11	4.01794e+08	8.94962e+08	27793.1	100	1971.35	13112.3	13487.9	42313.5	15548.2	1.16498e+06	262514	167249	1.03819e+07	7.73121e+06	5.60418e+06	7.01641e+06	7.77018e+06	3604033859	4.80497e+07	7.88653e+08	294437506	8210617734
IgG2c	960.273	6056.92	8884.26	1410.29	100	1647.22	5951.55	2856.75	775.093	100	401008	1.53279e+07	362704	3.93331e+06	2.10089e+06	4.35514e+08	5.36026e+06	4.00988e+06	1.30012e+06	6.06991e+07	1831.4	137.128	1157.51	169.59	966.156	1522.79	4343	302591	93865.2	5301.34	154263	99822.6	321139	1.31865e+06	573147	1.57735e+07	2.36154e+06	2.02729e+06	367676	267744
IgA	100	100	100	100	100	100	100	1152.64	1878.62	100	1493.25	690.426	100	100	1493.25	4757.46	205735	44308.7	100	100	654.765	100	100	100	100	100	100	44308.7	50019.6	300	863.737	26797	4012.45	1148.94	633.838	1.75601e+08	333630	557567	4.35088e+06	9.92465e+07
Figure 2b
	Spike s.c										P2C Spike s.c										Spike i.n										P2C Spike i.n
IgG	1538.69	288476	62516.9	7348.96	576.457	741.018	8747.91	7282.8	965.289	16480.3	18756.2	2.4774e+06	5187.3	204209	130947	26511.8	1.53804e+06	3.50991e+06	269783	1.3474e+06	755.657	40	291.199	234.169	3592.15	2052.69	562.38	2138.82	1033.68	332.43	319444	522167	438863	188684	128471	27367.6	162858	528652	370746	107386
IgG1	1541.46	182148	11841.3	8429.45	1370.39	6320.33	47234.6	66445.6	6080.15	41806.7	13402.7	998971	9253.89	107870	130234	10556	3125000	1.16767e+06	252302	2.23116e+06	1635.68	40	537.619	546.86	11249.8	825.895	169.288	4397.18	3612.15	4005.73	1.09685e+06	5.95805e+06	695206	933050	412142	90782.3	145157	308618	1.02683e+06	570457
IgG2c	277.132	1419.07	13875.4	86839.2	40	40	108.604	98.1319	40	40	12081.2	40	2412.18	477823	160728	7104.34	18672.5	18672.5	21111.6	116574	459.715	155.809	123.588	40	75.2448	332759	581.185	23262.5	1581	5085.55	2820.89	66751.4	127838	1118537	72445.8	13918.3	110162	79965.3	19728	9777.15
IgA	40	40	40	40	40	40	40	40	40	200	40	40	40	40	40	40	40	40	40	40	40	40	40	40	40	40	40	200	200	40	493.4	11215.5	9329.16	4016.23	1111.45	12192.5	11297	20702.3	17642.4	3795.45
Figure 2c
Serum
P2C s.c	Spike s.c	P2C Spike s.c	P2C i.n	Spike i.n	P2C Spike i.n
40	124.241	780.872	40	176.345	1257.92
40	256.608	1050.64	40	40	4040.98
40	40	1668.59	40	40	5120
40	136.087	2364.67	40	40	4641.47
40	40	538.428	40	40	5120
40	40	3611.72	40	40	2106.75
40	40	510.75	40	40	3828.59
40	82.4776	349.189	40	324.457	396.76
40	99.9642	1135.67		40	730.642
40	43.8661	970.698		40
BALF
P2C s.c	Spike s.c	P2C Spike s.c	P2C i.n	Spike i.n	P2C Spike i.n
20	20	20	20	20	20.6066
20	20	20	20	20	26.3847
20	20	20	20	20	142.423
20	20	157.802	20	20	143.075
20	20	21.8527	20	20	80.1612
20	20	20	20	20	71.5274
20	20	20	20	20	28.0484
20	20	20	20	20	105.446
20	25.6769	25.6769	20	20	20
20	20	20		20	30.7455

## Sheet: Figure 3
Figure 3a
	Nil						Pam2Cys Spike s.c						Pam2Cys Spike i.n
IFNγ	0.077	0.19	0.047	0	0.034	0.048	0.22	0.098	0.047	0.04	0.031	0.051	0.29	0.32	0.6	0.1	0.13	0.17
IL-2	0.41	0.74	1.1	0.051	0	0.048	3.21	1.65	1.96	0	0.031	0.025	0.00296	0.00603	0.054	0.0049	0.00379	0.00846
IL-4	0.18	0.3	0.26	0	0	0.14	0.22	0.44	0.47	0.2	0.25	0.13	0.057	0.15	0.62	0.14	0.087	0.12
IL-17A	0	0.042	0	0.15	0.068	1.25	0.22	0.17	0.047	0.56	0.97	0.76	2.43	4.28	8.59	5.34	4.49	5.31
TNF	0.21	0.042	0.19	0.31	0.34	0.43	0.59	0.47	0.28	0.44	0.34	0.33	0.44	0.69	2.88	0.35	0.27	0.47
Figure 3b
	Nil						Pam2Cys Spike s.c						Pam2Cys Spike i.n
IFNγ	0.022	0.013	0.014	0.00349	0.00224	0.00467	0.028	0.012	0.021	0.014	0.021	0.015	0.074	0.086	0.041	0.00777	0.021	0.012
IL-2	0.023	0.011	0.012	0.00698	0.00672	0.00584	0.091	0.063	0.039	0.016	0.019	0.00902	0.38	0.63	0.34	0.11	0.1	0.19
IL-4	0.095	0.059	0.08	0.038	0.022	0.071	0.084	0.045	0.046	0.051	0.063	0.064	0.086	0.06	0.044	0.042	0.07	0.072
IL-17A	0.00382	0.00488	0.012	0.031	0.022	0.049	0.061	0.013	0.019	0.042	0.05	0.062	0.69	1.33	0.58	0.19	0.36	0.36
TNF	0.033	0.028	0.023	0.48	0.17	0.28	0.15	0.057	0.074	0.37	0.18	0.13	0.65	1.24	0.67	0.45	1.24	1.22
Figure 3c
	Nil						Pam2Cys Spike s.c						Pam2Cys Spike i.n
IFNγ	0.097	0.16	0.094	0	0.06	0	0.19	0	0.11	0	0	0.032	0.25	0.22	0.1	0.046	0.13	0.14
IL-2	0.097	0.023	0.063	0	0	0.067	0.32	0	0.23	0	0	0	0	0.04	0.057	0.015	0	0.031
TNF	0	0.023	0.063	0.25	0.12	0.13	0.032	0.03	0.057	0.065	0	0.39	0.048	0.02	0.11	0.25	0.25	0.4
Figure 3d
	Nil						Pam2Cys Spike s.c						Pam2Cys Spike i.n
IFNγ	0.039	0.035	0.046	0.00218	0.00609	0.011	0.042	0.038	0.033	0.00417	0.015	0.028	0.061	0.022	0.031	0.013	0.00798	0.00707
IL-2	0.00216	0	0.00383	0	0.012	0	0.0022	0.021	0.0031	0.00417	0.025	0.016	0.00613	0.012	0	0.035	0.019	0.021
TNF	0.026	0.033	0.04	0.61	0.28	0.31	0.029	0.026	0.025	0.56	0.27	0.18	0.02	0.03	0.02	0.48	1.25	1.08
Figure 3e
	P2C s.c										Spike s.c										P2C Spike s.c										P2C i.n										Spike i.n
IFNγ	0.057	0.08	0.033	0.041	0.1	0.059	0.023	0.036	0.044	0.04	0.098	0.14	0.14	0.03	0.095	0.088	0.19	0.062	0.076	0.061	0.091	0.081	0.15	0.055	0.057	0.17	0.21	0.16	0.33	0.11	0.034	0.072	0.045	0.072	0.13	0.22	0.19	0.034	0.02		0.04	0.1	0.13	0.12	0.044	0.034	0.069	0.15	0.12
IL-2	0.11	0.072	0.099	0.062	0.066	0.16	0.29	0.14	1.28	0.55	0.07	0.027	0.12	0.03	0.054	0.38	0.53	0.37	0.15	0.57	0.057	0.054	0.13	0.055	0.043	0.66	0.51	0.34	0.44	0.54	0.13	0.16	0.25	0.014	0.061	0.44	0.4	0.3	0.36		0.053	0.04	0.059	0.053	0.044	0.2	0.37	0.2	0.18
IL-4	0.019	0.04	0	0.072	0.073	0.059	0.034	0.14	0.026	0.079	0	0.16	0.02	0.015	0.014	0	0.23	0.062	0.038	0.1	0.034	0.054	0.18	0.039	0.028	0.077	0.21	0.29	0.26	0.087	0.034	0.029	0.045	0.014	0.061	0.11	0	0.1	0.059		0.027	0.04	0.035	0.039	0.022	0.051	0.069	0.24	0.082
IL-17A	0.00637	0.00796	0.016	0.01	0.015	0.2	0.38	0.79	0.079	0.4	0.014	0	0	0	0	0.058	0.53	0.16	0.038	0.14	0.011	0.018	0.035	0.016	0.014	0.74	0.75	0.83	0.58	0.35	0	0	0	0.057	0.041	0.27	0.31	0.13	0.28		0.013	0	0	0	0	0.2	0.5	0.59	0.31
TNF	0.057	0.13	0.066	0.093	0.087	0.059	0.11	0.072	0.035	0.079	0.11	0.091	0.24	0.14	0.14	0.058	0.19	0.14	0.076	0.1	0.091	0.14	0.17	1.18	0.043	0.62	0.3	0.28	0.38	0.087	0.084	0.12	0.19	0.13	0.2	0.11	0.19	0.034	0.059		0.19	0.14	0.24	0.026	0.055	0.17	0.14	0.024	0.14
Figure 3f
	P2C s.c										Spike s.c										P2C Spike s.c										P2C i.n										Spike i.n
IFNγ	0.043	0.088	0.061	0.035	0.062	0.11	0.017	0.12	0.089	0.18	0.13	0.084	0.038	0.042	0.085	0.19	0.17	0.074	0.078	0.17	0.16	0.12	0.11	0.13	0.15	0.23	0.38	0.21	0.13	0.23	0.019	0.12	0.054	0.036	0.062	0.23	0.17	0.086	0.25		0.077	0.19	0.17	0.083	0.032	1.06	0.29	0.23	0.32
IL-2	0.15	0.11	0.041	0.035	0.046	0.026	0.035	0.041	0.027	0.045	0.16	0.11	0.077	0.051	0.13	0.032	0.036	0.045	0.078	0.021	0.12	0.069	0.05	0.11	0.04	0.23	0.061	0.041	0.031	0.077	0.13	0.15	0.054	0.13	0.049	0.033	0.035	0.043	0		0.15	0.057	0.044	0.083	0.15	0.071	0.045	0.05	0.03
TNF	0.029	0.079	0.082	0.1	0.023	0.079	0.087	0.19	0.13	0.18	0.071	0.067	0.13	0.11	0.099	0.064	0.19	0.15	0.12	0.19	0.1	0.15	0.04	1.11	0.13	0.28	0.14	0.29	0.27	0.1	0.019	0.034	0.3	0.072	0.062	0.17	0.24	0.086	0.19		0.19	0.18	0.1	0.014	0	0.85	0.13	0.15	0.2
[truncated: 11 more columns]

## Sheet: Figure 4
Figure 4a
Lung % CD4+, CD69+, CD44+, CD62L- Cells
P2C s.c	Spike s.c	P2C Spike s.c	P2C i.n	Spike i.n	P2C Spike i.n
2.02	3.2	5.24	5.34	3.69	22
2.07	3.04	4.39	6.24	4.35	32.4
3.03	5.55	3.79	5.41	5.36	42.2
3.91	2.94	3.42	16.1	3.9	36.5
2.48	5.09	6	6.21	4.46	31.5
3.2	2.05	2.53	2.88	1.47	19.9
12.3	2.49	1.96	5.43	3.04	24.3
2.97	1.46	2.59	2.72	3.69	19.1
2.1	1.99	2.69	6.77	3.56	21.7
1.78	2.78	2.93		2.59	21.6
Lung count CD4+, CD69+, CD44+, CD62L-
P2C s.c	Spike s.c	P2C Spike s.c	P2C i.n	Spike i.n	P2C Spike i.n
6183.8	5400.68	16049.1	8309.89	5724.62	49330.2
4610.54	5680.87	11863.5	11562.2	6447.75	104502
4937.61	7103.66	10364.6	8767.86	8145.67	245783
8039.97	9916.29	7992.93	29706.6	4821.17	125505
7602.08	10355.2	8099.94	13402.3	7995.02	100658
2022.45	2396.67	2620.87	2697.3	1165.95	43322.9
28132.2	3344.75	2769.73	4552.51	2447.76	39535.3
4006.02	2455.61	3128.23	2894.36	2275.47	29352.8
2786.44	1868.75	3237.58	9422.59	2838.94	47604.5
1520.85	3259.81	3603.2		2372.22	39064.9
Figure 4b
Lung % CD8+, CD69+, CD44+, CD62L-, CD103+ Cells
P2C s.c	Spike s.c	P2C Spike s.c	P2C i.n	Spike i.n	P2C Spike i.n
0.14	0.17	0.29	0.55	0.19	0.34
0.099	0.24	0.14	0.44	0.46	1.11
0.091	0.29	0.27	0.23	0.25	0.79
0.14	0.053	0.23	0.6	0.16	0.38
0.092	0.15	0.4	0.41	0.15	0.41
0.94	0.11	0.17	0.17	0.15	0.62
0.12	0.088	0.27	0.24	0.3	1.87
0.055	0.21	0.081	0.11	0.096	5.36
0.088	0.11	0.077	0.15	0.15	1
0.058	0.1	0.07		0.1	0.33
Lung count CD8+, CD69+, CD44+, CD62L-, CD103+
P2C s.c	Spike s.c	P2C Spike s.c	P2C i.n	Spike i.n	P2C Spike i.n
401.057	303.366	696.402	758.972	296.392	395.328
216.5	549.584	351.013	731.122	640.987	1258.17
130.749	403.774	679.749	342.106	372.641	1461.4
250.864	164.162	545.28	989.574	194.966	657.247
282.909	319.806	580.209	841.5	220.6	737.996
472.801	132.271	154.547	124.17	121.884	520.399
174.575	116.634	363.197	206.948	278.784	1151.61
74.1855	390.887	95.3025	93.8603	57.6747	3138.88
115.032	99.9654	84.1324	160.857	111.968	990.464
46.1909	114.143	82.3681		96.8253	289.438

## Sheet: Figure 5
Figure 5c
%	KO - KO BM	KO - WT BM	WT - KO BM	WT - WT BM
Neutrophils	26.8833	61.1	63.2	59.5833
Alveolar macrophages	1.28167	0.598333	1.13667	1.83667
Eosinophils	4.25667	1.18333	1.57333	1.68167
CD3+ CD4+	19.55	10.7133	7.64667	7.665
CD3+ CD4-	6.17333	2.83833	1.605	1.87167
B220+ CD11c+	0.813333	0.49	0.21	0.223333
B220+ CD11c-	23.4167	10.6217	4.97667	5.82833
CD11c+ MHCII+ CD11b+ DC	0.685	0.731667	3.025	1.83333
CD11c+ MHCII+ CD11b- DC	0.206667	0.15	0.178333	0.293333
CD11c+ MHCII-	2.46167	1.99667	3.06167	3.455
CD11c- CD11bhi Ly6Cmid	0.66	1.05333	6.305	7.26167
CD11c- CD11bmid Ly6C-	3.51167	1.95667	0.711667	0.968333
CD11c- CD11b+ Ly6C+ monocytes	3.12	1.285	1.345	1.88333
CD11c- CD11bmid Ly6Cmid	2.05	1.68167	0.475	0.961667
Other	4.93	3.6	4.55	4.65333
Figure 5d
Lung total cells
KO KO	KO WT	WT KO	WT WT
3640000	6207500	5670000	4970000
2100000	5070000	3500000	3477500
1690000	5460000	2470000	3360000
1430000	3185000	3185000	2555000
1820000	3.68667e+06	4225000	4200000
1995000	3867500	4745000	2827500
Neutrophils
KO KO	KO WT	WT KO	WT WT
869960	4258345	3974670	2842840
489300	3112980	2278500	2072590
493480	3259620	1573390	2076480
401830	2035215	1783600	1489565
567840	2156700	2720900	2570400
510720	2.10779e+06	2842255	1679535
Alveolar macrophages
KO KO	KO WT	WT KO	WT WT
54236	48418.5	44226	107352
23520	25857	58800	61899.5
16900	27846	23959	33264
23881	27709.5	28665	52633
24024	14378	59572.5	71820
21745.5	20497.8	51246	65598
DC (CD11c+ MHCIIhi)
KO KO	KO WT	WT KO	WT WT
34216	50901.5	115101	114310
16380	46137	124950	63986
13182	45864	84227	64512
15158	34079.5	123260	57998.5
17654	34286	119990	93660
18753	30166.5	168448	64749.8
CD11c- CD11bhi Ly6Cmid
KO KO	KO WT	WT KO	WT WT
20748	54626	289170	345415
16170	54756	260750	245859
12675	49140	169195	229488
8008	34716.5	216262	192902
11284	42396.7	223502	307860
13765.5	47183.5	301308	221676

## Sheet: Figure 6
Figure 6c
%	KO/KO BM	KO/WT BM	WT/KO BM	WT/WT BM
Neutrophils	27.1333	28.1833	31.0167	30.9167
Alveolar macrophages	1.06833	0.555	0.881667	1.33667
Eosinophils	1.23833	0.153333	9.44167	0.731667
SiglecFmid CD11c-	6.32	1.14167	6.875	1.745
IM (SiglecF- CD64+ CD11b+)	5.47833	2.32167	2.31833	3.77667
CD3+ CD4-	5.35667	4.115	2.88	5.70333
CD3+ CD4+	15.85	35.75	20.8833	31.2167
B220+ CD11c-	25.3833	19.4667	18.5167	14.8167
B220+ CD11c+	0.53	0.803333	0.463333	0.56
DC CD11c+ MHCIIhi CD11b+	0.165	0.258333	0.243333	0.365
DC CD11c+ MHCIIhi CD11b-	0.181667	0.296667	0.215	0.455
Monocyte CD11bhi Ly6Cmid	0.128167	0.0556667	0.0803333	0.0665
Monocyte CD11bhi Ly6Chi	1.04833	0.266667	0.301667	0.316667
CD64- CD11c- CD11bmid Ly6C-	1.41833	0.413333	0.443333	0.408333
CD64- CD11c- CD11bmid Ly6Cmid	1.22	0.152167	0.185	0.135667
CD64- CD11c+ MHCII-	1.17	1.01833	0.65	1.025
Other	6.31017	5.04883	4.60467	6.4245
Figure 6d
Lung total cells count
KO KO	KO WT	WT KO	WT WT
2940000	11700000	4680000	7085000
4095000	9490000	5980000	9750000
3120000	6825000	5980000	10660000
3120000	8190000	5070000	10270000
2405000	5980000	7410000	6760000
3315000	10010000	6000000	6500000
4500000	10440000	8700000	8940000
4080000	6960000	3900000	3720000
4200000	10800000	5760000	4320000
4620000	8280000	7860000	4920000
5220000		6120000	3600000
		3900000	3540000
CD3+ CD4- count
KO KO	KO WT	WT KO	WT WT
201390	384930	123084	505869
180590	361569	174018	419250
127920	252525	206908	760058
226200	416052	133341	534040
125300	233220	158574	406276
143208	491491	210600	288600
263700	622224	282750	376374
224400	446832	176670	200508
207480	502200	271296	250992
187572	423108	248376	404424
297540		246636	211320
		185250	220188
CD3+ CD4+ count
KO KO	KO WT	WT KO	WT WT
549780	4691700	1085760	1948375
593775	3397420	1190020	2749500
433680	2170350	1393340	3912220
483600	3013920	1074840	2536690
379990	2134860	1437540	2068560
553605	3433430	1098000	2574000
724500	3205080	1974900	2565780
636480	2797920	861900	1298280
806400	3704400	1226880	1477440
577500	2873160	1430520	2091000
835200		1303560	1418400
		795600	994740
B220+ count
KO KO	KO WT	WT KO	WT WT
879060	3018600	851760	1778335
1007370	2097290	1166100	1053000
751920	1119300	879060	1375140
798720	1359540	887250	1232400
548340	765440	1370850	784160
838695	2312310	1362000	1072500
1183500	3528720	2340300	1117500
1015920	1531200	826800	450120
987000	2084400	892800	609120
734580	2235600	1721340	678960
1404180		1566720	486000
		772200	481440

## Sheet: Figure 7
Figure 7a
Serum
IgG titre					IgA titre
KO KO	KO WT	WT KO	WT WT		KO KO	KO WT	WT KO	WT WT
3066.93	5.63781e+06	464945	372895		100	45658.2	7306.09	13316
242.433	1.52933e+07	1388693	3.63726e+06		100	102317	907.653	292440
9068.04	7.15731e+06	1088075	2.6386e+06		295.236	1215777	1488.73	44373.3
1507.45	3403612	1641257	8.9259e+06		590.086	52621.7	676.628	165038
17458		175792	1.21353e+07		334.404		536.847	183099
		718861	1.41995e+07				335.012	296992
6416.7	4.18758e+07	2670063	7070745		100	175340	13267.4	60704.3
621.257	5.86361e+07	1137354	4188615		100	980199	8792.34	18252.4
4528.11	7.24278e+08	2095226	9.3768e+06		100	728058	13634	734809
3727.48	147587667	617854	9.78191e+06		100	178935	2181.14	93775.6
17738.7	2.18198e+08	3674875	2.78482e+07		100	350940	25933.9	71985.1
22232.3	2.31174e+08	1789971	4.29292e+07		100	50760.9	13503.3	119404
BALF
IgG titre					IgA titre
KO KO	KO WT	WT KO	WT WT		KO KO	KO WT	WT KO	WT WT
1654.69	72444.4	299156	42327		285.56	17431.1	39022.2	37328.1
131.464	110809	632274	199792		40	55746.4	14655.2	74168.5
14079.5	293441	1028156	305380		462.793	250967	15051	71957.1
1099.97	829902	170149	1241501		499.504	62453.7	8309.86	477111
1312.58		163328	1312985		442.422		9780.53	256050
		42808.8	6433051				5250.65	96755.4
1625.19	1.94092e+06	106098	340347		40	355026	13159.9	408910
114.17	1.02059e+07	112256	261989		40	759830	11215.9	68816.6
515.154	2062822	250983	266145		40	372134	52479.3	75241.3
870.201	3539143	92489.5	252658		40	258545	3442.15	16852.7
2185.17	1568647	314607	363037		40	415456	75960.9	70619.6
1652.97	1574258	71293	1210539		40	117691	48146.6	113749
Figure 7b
Serum
KO KO	KO WT	WT KO	WT WT	UNV
40	40960	2478.09	2798.98	40
40	60915.3	4284.32	2783.35	40
40	40960	3080.97	11721.3	40
40	19323.9	3237.83	40960
40	18434.6	12424.9	6824.67
53.9894	40960	9724	5488.03
107.129	11887.9	40960	281.977	40
40	8131.23	11997.4	7127.75	40
69.8165	41403.5	499.517	4781.2	40
445.606	40960	411.378	32488
6.83824		316.881	40960
		3635.23	11406.9
BALF
KO KO	KO WT	WT KO	WT WT	UNV
40	3357.17	578.378	95.5109	40
40	1576.52	437.823	188.2	40
40	694.735	151.731	684.13	40
40	412.45	230.668	574.814
40	581.13	258.185	166.495
40	814.64	580.325	526.814
40	484.144	648.578	40	40
40	297.755	112.122	324.002	40
61.0775	1432.73	40	92.3853	40
40	603.472	40	295.831
40		178.506	576.101
		40	287.937
Figure 7c
% CD3+ CD4+					% Bcl6+
KO KO	KO WT	WT KO	WT WT		KO KO	KO WT	WT KO	WT WT
26.2	34.3	41.5	45.7		1.67	1.99	1.19	1.27
39.8	39.4	44	42.8		0.74	1.96	1.19	1.77
39	47.6	45.4	42.9		1.05	2	0.89	1.73
31.8	48.7	45.6	44.7		0.66	1.22	1.15	1.9
35.4			36.9		1.04			2.18
		39.4					1.07
38.1	35.8				0.41	1.59
51.5	40.6	44.8	33.2		0.4	1.65	0.62	2.59
		43.1	33.6				0.95	1.82
	25	39.6	39.6			2.45	0.88	1.86
	34.2		34			1.64		2.16
	37.1	28.2	42.6			1.95	1.86	1.88
Figure 7d
	KO/KO BM						KO/WT BM						WT/KO BM						WT/WT BM
IFNγ	0	0	0.28	0.031	0.24		0.69	0.92	0.85	1.12				0.2	0.16	0.15	0.23	0.24	0.27	0.36	0.82	1.06	1.26	0.64
IL-2	0.18	0.89	0.3	0.31	0.36		4.66	1.07	3.02	0.86				0.34	0.64	0.31	0.25	0.33	0.22	0.21	0.34	0.56	0.49	0.47
IL-4	1.84	1.78	0.39	1.82	1.78		0.19	0.45	0.2	0.3				0.25	0.27	0.5	0.34	0.89	1.56	0.17	0.82	0.38	0.69	3.36
IL-17A	0	0.59	0.55	0.18	0.24		2.3	6.48	2.03	2.98				1.17	0.46	0.54	0.94	0.8	2.85	2.86	3.77	6	9.27	7.92
TNF	0.092	0.3	0.45	0.43	0.32		0.42	1.48	0.48	1.16				0.96	0.32	0.34	0.65	0.86	1.71	0.6	2.05	2.1	2.61	3.42
Figure 7e
	KO/KO BM						KO/WT BM						WT/KO BM						WT/WT BM
IFNγ	0.11	0.11	0.13	0.1	0.085		0.048	0.14	0.11	0.088			0.3	0.17	0.18	0.14	0.18	0.16	0.2	0.21	0.22	0.11	0.16	0.11
IL-2	0.17	0.19	0.16	0.12	0.065		0.27	0.35	0.29	0.22			0.41	0.28	0.23	0.28	0.31	0.24	0.37	0.43	0.52	0.47	0.55	0.36
IL-4	0.12	0.11	0.096	0.082	0.078		0.24	0.08	0.35	0.34			0.21	0.12	0.11	0.13	0.17	0.094	0.14	0.13	0.16	0.07	0.096	0.097
IL-17A	0.047	0.051	0.044	0.044	0.022		0.41	0.43	0.27	0.08			0.13	0.081	0.073	0.061	0.093	0.082	0.27	0.34	0.4	0.38	0.51	0.21
TNF	0.33	0.39	0.35	0.26	0.16		0.75	0.75	0.62	0.44			0.9	0.49	0.47	0.5	0.58	0.51	0.83	0.95	1.06	0.94	1.21	0.76

## Sheet: Figure 8
Figure 8a
IgG titres			IgA titres
P2C Spike s.c	P2C Spike i.n		P2C Spike s.c	P2C Spike i.n
1620311	1744908045		273.245	6474339
510097	1.26442e+07		100	417003
1695767	3.9617e+07		950.669	255626
183637	1.68666e+07		100	205261
4.73189e+07	1.22529e+07		333.192	390212
Figure 8b
	Pam2Cys s.c					Pam2Cys Spike s.c					Pam2Cys i.n					Pam2Cys Spike i.n
Ancestral	80	80	80	80	80	10240	3572.14	4635.27	1026.61	4225.02	80	80	80	80	80	3481.38	4846.12	2985.23	6150.25	9558.7
Beta	80	80	80	80	80	1753.52	80	80	685.79	80	80	80	80	80	80	379.339	2091.2	1126.93	1444.83	249.558
Delta	80	80	80	80	80	4893.93	363.75	247.623	667.579	368.332	80	80	80	80	80	845.216	2387.05	942.582	1775.86	1493.18
Figure 8c
% initial body weight
Days post-infection	Pam2Cys s.c					Pam2Cys Spike s.c					Pam2Cys i.n					Pam2Cys Spike i.n
0	100	100	100	100	100	100	100	100	100	100	100	100	100	100	100	100	100	100	100	100
1	100.566	98.733	101.691	99.8638	100.045	100.486	101.103	102.812	100.095	102.191	100.661	102.264	100.617	101.935	100.559	97.487	101.628	104.002	104.111	102.475
2	99.5755	102.909	102.934	98.5928	101.454	99.5683	100.998	99.7296	102.049	105.077	101.982	103.37	100.103	101.687	99.828	100.806	104.262	103.335	104.558	102.323
3	96.1321	101.173	100.696	94.5529	100.182	98.7588	102.363	99.5673	106.622	105.719	103.049	100.895	101.903	102.232	98.4086	99.3836	104.598	100.872	105.451	100.859
4	97.1698	101.924	100.696	93.7358	101.318	101.619	104.622	103.191	106.098	105.184	103.201	99.3681	100.154	102.629	98.0215	101.612	108.094	101.539	105.139	101.061
5	100	97.7006	99.1546	91.9655	96.1381	103.778	104.727	103.191	105.336	105.505	103.557	96.0506	99.2798	99.0079	93.3333	101.565	106.705	101.385	105.139	100.859
6	92.5943	91.1779	91.7951	85.4744	89.8228	107.825	109.086	105.625	108.051	106.948	106.352	91.7852	101.749	92.4603	88	103.983	111.063	104.053	107.73	112.475
7	88.8208	84.2797	86.1263	80.2542	83.5075	107.339	106.88	104.705	110.767	108.124	106.199	84.9921	105.195	85.9127	83.3978	100.616	111.638	104.31	104.2	108.232
Figure 8d
% distribution of clinical score
	No clinical score	Category 1	Category 2	Category 3
P2C s.c	0	0	60	40
P2C Spike s.c	100	0	0	0
P2C i.n	40	0	40	20
P2C Spike i.n	100	0	0	0
Figure 8e
Total cells (x10^4)					Macrophages count (x10^4)					Neutrophils count (x10^4)					Lymphocytes (x10^4)
P2C s.c	P2C Spike s.c	P2C i.n	P2C Spike i.n		P2C s.c	P2C Spike s.c	P2C i.n	P2C Spike i.n		P2C s.c	P2C Spike s.c	P2C i.n	P2C Spike i.n		P2C s.c	P2C Spike s.c	P2C i.n	P2C Spike i.n
19.6571	4.71579	4	6.66667		13.374	4.71579	3.79147	6.66667		6.01383	0	0.170616	0		0.269276	0	0.0379147	0
24.4571	3.46667	12.0471	1.15556		17.766	3.46667	10.8611	1.15556		6.46038	0	1.18598	0		0.230728	0	0	0
4.88889	4.97778	5.06667	6.04444		4.53117	4.97778	4.96683	6.04444		0.357724	0	0.0998358	0		0	0	0	0
13.8	2.94737	10.1333	10.6947		11.4667	2.94737	8.30837	10.6947		1.93333	0	1.72891	0		0.4	0	0.0960506	0
18.9	3.03158	7.4	9.26316		16.5375	3.03158	6.92376	9.26316		2.1735	0	0.219802	0		0.189	0	0.256436	0
Figure 8f
PFU/ml
P2C s.c	P2C Spike s.c	P2C i.n	P2C Spike i.n
3200	40	40	40
800	40	800	40
200	40	40	40
1600	40	2400	40
640	40	40	40

## Sheet: Figure 9
Figure 9a
Cells/100 µM^2
P2C s.c	P2C Spike s.c	P2C i.n	P2C Spike i.n
2.08232	0.1022	0.434349	0.728174
5.48047	0.383249	3.87082	0.881474
2.44002	0.2555	0.396024	0.434349
5.51879	0.33215	4.39459	1.26472
4.50957	0.212916	0.792049	0.408799

## Sheet: Figure 10
Figure 10a
IgG titre			IgA titre
P2C Spike s.c	P2C Spike i.n		P2C Spike s.c	P2C Spike i.n
216169	6.00552e+06		100	38005.1
3.10225e+06	1.05444e+07		100	4741.17
8.06413e+06	5.66521e+06		100	15113.4
4.84514e+06	9.2105e+06		100	100
	4.1244e+06			94576.4
Figure 10b
% of initial weight
Days post-infection	P2C s.c					P2C Spike s.c					P2C i.n					P2C Spike i.n
0	100	100	100	100	100	100	100	100	100		100	100	100	100	100	100	100	100	100	100
1	98.8959	98.037	99.3713	103.044	98.9531	101.817	101.389	102.729	102.015		99.6381	102.79	99.0418	100	100.367	98.5144	102.229	102.272	100.216	100.708
2	97.0032	93.8519	97.5692	100.738	97.9062	99.5458	96.819	99.909	97.903		97.1452	100.249	98.9547	99.6553	99.4495	96.3497	99.7936	101.063	97.447	99.6695
3	98.7776	92.7407	96.8986	100.185	97.2362	97.564	97.5806	100.273	91.9408		95.6172	99.5017	101.873	98.8367	97.7982	96.3073	96.7396	99.9517	97.8364	99.1974
4	95.2287	94.8519	94.7192	102.306	97.1524	97.7704	99.0591	100.864	85.9375		88.9023	93.722	99.6951	100.646	92.7523	96.3073	95.4602	100.822	98.2259	99.5279
5	89.9054	97.5185	92.3722	107.196	94.2211	101.197	100.941	102.774	88.9391		82.8307	88.2412	94.2073	94.1835	86.6514	99.4907	99.2158	105.945	100.087	102.597
6	84.9763	91.9259	87.5105	105.812	85.8878	101.28	103.987	102.228	86.0197		76.3973	84.5541	88.0662	88.4102	85.1835	99.4058	100.578	105.703	100.952	103.541
Figure 10c
Distribution of clinical score (%)
	No clinical score	Category 1	Category 2	Category 3
P2C s.c	20	20	20	40
P2C Spike s.c	100	0	0	0
P2C i.n	0	40	40	20
P2C Spike i.n	100	0	0	0
Figure 10d
PFU/ml
P2C s.c	P2C Spike s.c	P2C i.n	P2C Spike i.n
16000	40	80	40
800	40	12000	40
4000	40	5200	40
2000	40	3200	40
2000		2800	40

[truncated: 4 more sheets: Figure S1, Figure S3, Figure S7, Figure S9]
